# Supplementary material for: Heterogeneities in the latent functions of employment: New findings from a large-scale German survey
Source: Front Psychol. 2022 Aug 17;13:909558. doi: 10.3389/fpsyg.2022.909558 (PMC9428713; doi:10.3389/fpsyg.2022.909558)
Supplement: Supplementary file 2 [file Data_Sheet_2.zip]

Archive with 4 entries (4 files):
- frontiers_LaMB_01_data.do
- frontiers_LaMB_02_analysis.do
- frontiers_LaMB_ados.zip
- Readme_replication.docx
