# Supplementary material for: Heterogeneities in the latent functions of employment: New findings from a large-scale German survey
Source: Front Psychol. 2022 Aug 17;13:909558. doi: 10.3389/fpsyg.2022.909558 (PMC9428713; doi:10.3389/fpsyg.2022.909558)
Supplement: Supplementary file 2 [file Data_Sheet_2.zip › frontiers_LaMB_01_data.do]

** Enviromental options

	clear all
	version 17						
	set linesize 120 				
	set more off , permanently		
	set seed 11020					
	set matsize 11000				
	set maxvar 	30000 						
	set rmsg on
	
	
** Ado-paths
	
	adopath++ "N:\Ablagen\D01700-PASS\Publikationen\Corona\Datenabzug\Analysis\ado\"
	
	

	
	global pass "N:\Ablagen\D01700-IAB-Projekte\D01700-Projekte-FDZ\Datensaetze\_Endprodukte\PASS\PASS_0620_v1"
	global dta 	"N:\Ablagen\D01700-Projekte\D01700-PASS_LAMB\Analysis\dta"
	

	** Pepare ub-2-receipt of household
	
		use pnr bgbezb* using "${pass}\p_register.dta", clear

		replace bgbezb10 = bgbezbkorr10 if bgbezbkorrflag10 == 2
		drop bgbezbkorr10 bgbezbkorrflag10
		replace bgbezb11 = bgbezbkorr11 if bgbezbkorrflag11 == 2
		drop bgbezbkorr11 bgbezbkorrflag11
			
		reshape long bgbezb, i(pnr) 	j(welle)
		label variable bgbezb "Unemployment-benefits-II receipt of household at time of survey"
		
		save "${dta}\bgbezb.dta", replace
		
		
	** Pepare unemployment duration
	
	use pnr spellnr bmonat bjahr emonat ejahr spelltyp using "${pass}\\bio_spells.dta", clear
	
	* Drop all individuals, which are not unemployed
		
		keep if spelltyp == 2

	 * Identify persons who have a missing in the month variable but not in the year variable 
		 
		sum pnr if bmonat < 0 | bjahr < 0 | emonat < 0 | ejahr < 0
		sum pnr if bmonat < 0 & bjahr >= 0

	* Replace month variables if one missing in month and No missing in year
	*bmonth = 1 ; emonth = 12 --> closest match with interview time

		replace bmonat = 1 if bmonat < 0 & bjahr > 0 & ejahr > 0
		replace emonat = 12 if emonat < 0 & bjahr > 0 & ejahr > 0

		drop if bmonat < 0 | bjahr < 0 | emonat < 0 | ejahr < 0

	* Create date variables
		
		gen begdat = ym(bjahr, bmonat)
		gen enddat = ym(ejahr, emonat)
		drop bmonat bjahr emonat ejahr spelltyp        
		expand 14 // 14 waves
		bysort pnr spellnr: gen welle = _n
		save "${dta}\alspells.dta", replace

		use pnr welle pintjahr pintmon using "${pass}\\PENDDAT.dta", clear
		gen intdat = ym(pintjahr, pintmon)
		drop pintjahr pintmon
		merge 1:m pnr welle using "${dta}\\alspells.dta", keep(3) nogen

		sum pnr if begdat <= intdat & enddat >= intdat
		
	* Start date must be before or equal to interview date
	* End date must be later or equal to interview date
	
		keep if begdat <= intdat & enddat >= intdat
		generate double aldauer = intdat-begdat
		label variable aldauer "Current duration of unemployment at the time of the survey (in months)"

		duplicates report pnr welle
		bysort pnr welle (spellnr): keep if _n == 1

		keep pnr welle spellnr aldauer
		rename spellnr alspnr
		order pnr welle aldauer alspnr
		
	* Add one month
	
		replace aldauer = aldauer + 1
		
	save "${dta}\aldauer.dta", replace

		
	** Load PASS data w14		
	
		** participant data
	 
			use   						"${pass}\PENDDAT.dta", clear
	
		** Household data
	
			merge m:1 hnr welle using 	"${pass}\HHENDDAT.dta", keep(master match) nogen
		
		** Unemployment information
		
			merge 1:1 pnr welle using 	"${dta}\bgbezb.dta", keep(master match) nogen
			merge 1:1 pnr welle using 	"${dta}\aldauer.dta", keep(master match) nogen
		
		** survey weights

			merge 1:1 pnr welle using 	"${dta}\pweights.dta", keep(master match) nogen


	label language en
		
	global lamb 		PLA0100a PLA0100b PLA0100c PLA0100d PLA0100e PLA0100f PLA0100g PLA0100h PLA0100i PLA0100j PLA0100k PLA0100l PLA0100m PLA0100n PLA0100o PLA0100p PLA0100q PLA0100r // Latente Funktionen der Arbeit
	
		
	//  08. April is the first day with the updated version
			
		capture drop 		cor_p_quest
		generate double		cor_p_quest = .
		replace				cor_p_quest = 0 if kennungfbversW14 != 2
		replace				cor_p_quest = 1 if kennungfbversW14 == 2
		capture label drop	cor_p_quest
		label define		cor_p_quest 0 "Vor 8. April" 1 "8. April und später" 
		label values		cor_p_quest cor_p_quest
		label variable		cor_p_quest "Corona-Personenfragebogenversion"
		fre					cor_p_quest	
		
	
	** Prepare missings
	
	
	** Double digit missings

			#delimit ;	
				global double_digit
				PA1000 PA0100 PA0200 PA0300 PA0800 PA0900 
				PLA0100a PLA0100b PLA0100c PLA0100d PLA0100e PLA0100f PLA0100g PLA0100h PLA0100i PLA0100j PLA0100k PLA0100l PLA0100m PLA0100n PLA0100o PLA0100p PLA0100q PLA0100r 
				PA2000 PQB0100
				PPT0200a PPT0200b PPT0200c PPT0200d PPT0200e PPT0200f 
				PPT0300 PPT0400 		
				;
			#delimit cr		
				
				foreach var of global double_digit {
					fre							`var'
					mvdecode 					`var' , mv(-1 = .a \ 98 = .a \ 99  = .b \ -2 = .b \ -4 = .e \ -8 = .f  \ -9 = .g)
					replace						`var' = .g if `var' == . & welle != 14
					replace						`var' = .d if `var' == . & cor_p_quest == 0 // Vor Corona-Fragebogenversion
					local vallbl: value label 	`var'
					label define `vallbl'  .a "Weiss nicht" .b "Keine Angabe"  .d "Vor Corona-Fragebogen-Update" .e "Frage irrtümlich nicht gestellt" .f "Unplausibler Wert" .g "Item in Welle nicht erhoben" , modify
					fre							`var'
				}
				
	
		
		** Single digit missings
	
	
	#delimit ;	
		global outcomes
			PA1000	// Generelle Lebenszufriedenheit
			PA0100	// Zufriedenheit mit der Gesundheit
			PG1200	// Subjektive Beurteilung Gesundheitszustand
			PG1100	// Seelische Probleme
		;
	#delimit cr
	
	
			unab allvars : ${outcomes}
			unab excluded : ${double_digit} 
			local selected : list allvars - excluded
			display "`selected'"
			global single_digit `selected'
			fre `selected'

				foreach var of global single_digit {
					fre							`var'
					mvdecode 					`var' , mv(-1 = .a \ 8 = .a \ 9 = .b \  99  = .b \ -2 = .b \ -3 = .c \ -4 = .e \ -8 = .f \ -9 = .g \ -10 = .h)
					replace						`var' = .g if `var' == . & welle != 14
					replace						`var' = .d if `var' == . & cor_p_quest == 0 // Vor Corona-Fragebogenversion
					local vallbl: value label 	`var'
					label define `vallbl'  .a "Weiss nicht" .b "Keine Angabe" .c "Trifft nicht zu (Filter)" .d "Vor Corona-Fragebogen-Update"  .e "Frage irrtümlich nicht gestellt" .f "Unplausibler Wert" .g "Item in Welle nicht erhoben" .h "Item in Fragebogenversion nicht erhoben", modify
					fre							`var'
				}
				
				
				
				
***************************
** D. Prepare LAMB scale
		
		** Generate using alpha scales

			** 1 Collective purpose
				
				capture drop 								lamb_f1
				alpha PLA0100a-PLA0100c, generate(	lamb_f1) std item casewise
				label variable 								lamb_f1 "LAMB Factor 1: Collective purpose"
				sum 										lamb_f1
				describe 									lamb_f1 PLA0100a-PLA0100c
				pwcorr 										lamb_f1 PLA0100a-PLA0100c

			** 2 Social contact
			
				capture drop 								lamb_f2
				alpha PLA0100d-PLA0100f, generate(	lamb_f2) std item casewise
				label variable 								lamb_f2 "LAMB Factor 2: Social contact"
				sum 										lamb_f2
				describe 									lamb_f2 PLA0100d-PLA0100f
				pwcorr 										lamb_f2 PLA0100d-PLA0100f

			** 3 Status
			
				capture drop 								lamb_f3
				alpha PLA0100g-PLA0100i, generate(	lamb_f3) std item casewise
				label variable 								lamb_f3 "LAMB Factor 3: Status"
				sum 										lamb_f3
				describe 									lamb_f3 PLA0100g-PLA0100i
				pwcorr 										lamb_f3 PLA0100g-PLA0100i

			** 4 Activity
			
				capture drop 								lamb_f4
				alpha PLA0100j-PLA0100l, generate(	lamb_f4) std item casewise
				label variable 								lamb_f4 "LAMB Factor 4: Activity"
				sum 										lamb_f4
				describe									lamb_f4 PLA0100j-PLA0100l
				pwcorr 										lamb_f4 PLA0100j-PLA0100l
				
				// Reverse coding to allow interpretation as activity level
				replace										lamb_f4 = lamb_f4 * (-1)
				
			** 5 Time structure
			
				capture drop 								lamb_f5
				alpha PLA0100m-PLA0100o, generate(	lamb_f5) std item casewise
				label variable 								lamb_f5 "LAMB Factor 5: Time structure"
				sum 										lamb_f5
				describe 									lamb_f5 PLA0100m-PLA0100o
				pwcorr 										lamb_f5 PLA0100m-PLA0100o
				
			** 6 Financial strain
			
				capture drop 								lamb_f6
				alpha PLA0100p-PLA0100r, generate(	lamb_f6) std item
				label variable 								lamb_f6 "LAMB Factor 6: Financial strain"
				sum 										lamb_f6
				describe									lamb_f6 PLA0100p-PLA0100r
				pwcorr 										lamb_f6 PLA0100p-PLA0100r
			
				// Reverse coding to allow interpretation as strain
				replace										lamb_f6 = lamb_f6 * (-1)
				


*** Scores

	global lamb "lamb_f1 lamb_f2 lamb_f3 lamb_f4 lamb_f5 lamb_f6"
	sum $lamb

*** Registered unemployed?

	gen 			unemp=.
	replace 		unemp=1 if alakt==1
	replace 		unemp=0 if alakt==2
	label variable 	unemp "Unemployed"

*** ALGII-HH
	
	gen alg2=.
	replace alg2=1 if alg2abez==1
	replace alg2=0 if alg2abez==2

	label var alg2 "Unemployment benefits II"
	label def alg2 0 "No" 1 "Yes"
	label val alg2 alg2

*** Working hours

	replace PET1300 = round(PET1300,1)
	capture drop hours_actual
	recode PET1300 (-99/0=.), gen(hours_actual)
	label var hours_actual "Actual working hours"

	capture drop hours_splines
	recode hours_actual (0/20=1)(20/30=2)(30/35=3)(35/40=4)(40/45=5)(45/10000=6), gen(hours_splines)
	label var hours_splines "Working hours"
	label def hours_splines 1 "<= 20" 2 "21-30" 3 "31-35" 4 "36-40" 5 "41-45" 6 ">45", modify
	label val hours_splines hours_splines

** Gross labor income

	recode brutto (-99/0=.), gen(gross_monthly_pay)
	label var gross_monthly_pay "Gross monthly pay"
	gen ln_pay=ln(gross_monthly_pay)
	label var ln_pay "Ln(monthly pay)"


** Hourly pay

	capture drop wage_hr
	gen double wage_hr=gross_monthly_pay/(hours_actual*4.3)
	label var wage_hr "Hourly wages"
	replace wage_hr = round(wage_hr,1)

	capture drop wage_hr_splines
	egen double wage_hr_splines = cut(wage_hr), at(0,11, 16, 21 ,26, 31, 36, 41,99999999999) icode

	label var wage_hr_splines "Hourly wages (in euros)"
	label def wage_hr_splines 0 "<= 10" 1  "11-15" 2 "16-20" 3 "21-25" 4 "26-30" 5 "31-35" 6 "36-40" 7 ">= 41", modify
	label val wage_hr_splines wage_hr_splines

	*table wage_hr_splines, content(min wage_hr  max wage_hr n wage_hr)
	table wage_hr_splines, statistic(min wage_hr ) statistic(max wage_hr) statistic(n wage_hr)


	capture drop wage_hr_splines2
	egen double wage_hr_splines2 = cut(wage_hr), at(0,  11, 21 , 31, 41, 99999999999) icode

	label var wage_hr_splines2 "Hourly wages (in euros)"
	label def wage_hr_splines2 0 "<= 10" 1 "11-20" 2 "21-30" 3 "31-40" 4 ">= 41", modify
	label val wage_hr_splines2 wage_hr_splines2

	*table wage_hr_splines2, content(min wage_hr  max wage_hr n wage_hr)
	table wage_hr_splines2, statistic(min wage_hr ) statistic(max wage_hr) statistic(n wage_hr)

	recode gross_monthly_pay (0/500=1)(501/1000=2)(1001/1500=3)(1501/2000=4)(2001/2500=5)(2501/3000=6)(3001/3500=7)(3501/4000=8)(4000/999999=9), gen(pay_splines)
	label var pay_splines "Pay categories"
	label def pay_splines 1 "0-500" 2 "501-1000" 3 "1001-1500" 4 "1501-2000" 5 "2001-2500" 6 "2501-3000" 7 "3001-3500" 8 "3501-4000" 9 "4001+"
	label val pay_splines pay_splines

** Partner in household?

	gen partner=0
	replace partner=1 if apartner==1 | epartner==1
	tab partner
	label var 	partner "Partner present in Household"
	
** Education
	
	recode bilzeit (-99/0=.), gen(educyrs)

*** Isco

	clonevar isco=isco08
	recode isco (-99/0=.)

** Results in scores by Unemployed
	
	tabstat $lamb , by(unemp)

*** Full-time/Part-time
	
	gen 		ft=.
	replace 	ft=1 if PET1290>=35 & PET1290!=.
	replace 	ft=0 if PET1290<35 & PET1290!=. &  PET1290>=0
	label var 	ft "Full-time employment"

	
*** Unemployment duration
	gen double unemp_dur=aldauer
	label var unemp_dur "Unemployment duration (in months)"

** 6 Months steps

	recode unemp_dur (0/6=1)(6/12=2)(12/18=3)(18/24=4)(24/30=5)(30/36=6)(36/42=7)(42/48=8)(48/99999=9), gen(unemp_splines)
	label def 	unemp_splines 1 "0-6" 2 "7-12" 3 "13-18" 4 "19-24" 5 "25-30" 6 "31-36" 7 "37-42" 8 "43-48" 9 ">= 49"
	label val  	unemp_splines unemp_splines
	label var 	unemp_splines "Unemployment duration (in months)"

** Results in scores by working time

	tabstat lamb_f1 lamb_f2 lamb_f3 lamb_f4 lamb_f5 lamb_f6 , by(ft)

*** Minijobbers

	gen 		mini=.
	replace 	mini=1 if begjminj>0 
	replace 	mini=0 if begjminj==-3
	label var 	mini "Minijob holder"


*** Inactive

	gen 		inactive=.
	replace		inactive=1 if  (alakt==2 | PEK1410==1) & ft==.
	replace 	inactive=0 if  ft!=. | mini==1 | unemp==1
	label var 	inactive "Inactive (e.g. retired, homemaker, in eduction)"

*** Consolidatted employment status information 
	
	gen working_stat=.
	replace working_stat=2 if inactive==1
	replace working_stat=1 if unemp==1
	replace working_stat=4 if ft==0
	replace working_stat=5 if ft==1
	replace working_stat=3 if mini==1
	label def working_stat 1 "Unemployed" 2 "Inactive" 3 "Minijob" 4 "Part time"  5 "Full time"
	label val working_stat working_stat
	label var working_stat "Employment status"

*** Working stat prior

	xtset pnr welle
	gen 		working_stat_prior=l.working_stat
	label var 	working_stat_prior "Employment status 1 year prior to interview"


*Outcomes
*************************************************
**** Life satisfaction

	tab PA1000
	recode PA1000 (-99/-1=.)(11/9999=.), gen(lifesat)
	label var lifesat "Life satisfaction"

*************************************************
**** Health satisfaction

	tab PA0100
	recode PA0100 (-99/-1=.)(11/9999=.), gen(healthsat)
	label var healthsat "Health satisfaction"


*************************************************
**** Subjective health
	
	tab PG1200
	recode PG1200 (-99/-1=.)(11/9999=.)(1=5)(2=4)(4=2)(5=1), gen(sub_health) //reverse coded, code so that higher=better
	label var sub_health "Subjective health"
	*Binary
	recode PG1200 (1 2=1)(3 4 5=0) (-99/0=.), gen(good_health)
	label var good_health "Good health (0/1)"

***** Mental health

	tab PG1100
	recode PG1100 (-99/-1=.)(11/9999=.)(1=5)(2=4)(4=2)(5=1), gen(sub_psy_health) //reverse coded, code so that higher=better
	label var sub_psy_health "Subjective mental health"
	
	*Binary
	
	recode PG1100 (1 2=1)(3 4 5=0) (-99/0=.), gen(good_psy_health)
	label var good_psy_health "Good mental health (0/1)"

	global outcomes "lifesat healthsat sub_health good_health sub_psy_health good_psy_health"

** Change telephone interview mode
** 2022-03-21 SB 

	capture drop		capi_intmod
	generate double 	capi_intmod = .
	replace				capi_intmod = 0 if inlist(pintmod,0,2)
	replace				capi_intmod = 1 if pintmod == 1
	capture label drop 	capi_intmod
	label define		capi_intmod 0 "CATI" 1 "CAPI"
	label values		capi_intmod capi_intmod
	label variable		capi_intmod "CAPI interview mode"
	tab		pintmod		capi_intmod, mis
	

** Save analysis data	

	save "${dta}\lamb_w14_suf_fin.dta", replace
