# Supplementary material for: Heterogeneities in the latent functions of employment: New findings from a large-scale German survey
Source: Front Psychol. 2022 Aug 17;13:909558. doi: 10.3389/fpsyg.2022.909558 (PMC9428713; doi:10.3389/fpsyg.2022.909558)
Supplement: Supplementary file 2 [file Data_Sheet_2.zip › frontiers_LaMB_02_analysis.do]

***********************************
** Syntax to replicate the Results of the Paper 
** "Heterogeneities in the latent functions of employment: New findings from a large-scale German survey"
** by Bähr, Batinic and Collischon
** Published in Frontiers in Psychology
** Syntax 2: Analysis


	clear all
	version 17					
	set linesize 120 				
	set more off , permanently		
	set seed 11020					
	set matsize 11000				
	set maxvar 	30000 						
	set rmsg on


******************************
** Paths

	global today : di %td_CY-N-D  date("$S_DATE", "DMY") // Current date
	global ado "N:\Ablagen\D01700-Projekte\D01700-PASS_LAMB\Analysis\ado"
	
	** Ado-paths
	
	sysdir set PLUS "${ado}"
	adopath++"${ado}"
	
	** Ado-installs
	
	capture noisily: net install oparallel, 	from("N:\Ablagen\D01700-Allgemein\STATA\bocode\o")
	capture noisily: net install fre, 			from("N:\Ablagen\D01700-Allgemein\STATA\bocode\f")
	capture noisily: net install estout, 		from("N:\Ablagen\D01700-Allgemein\STATA\bocode\e")
	capture noisily: net install coefplot, 		from("N:\Ablagen\D01700-Allgemein\STATA\bocode\c")
	capture noisily: net install grc1leg, 		from("N:\Ablagen\D01700-Allgemein\STATA\bocode\g")
	
		
	
	** Times New Roman
	
	graph set window fontface "Times New Roman"
	graph set print fontface "Times New Roman"
	
		
		
	*** Create globals

		global dta 		"N:\Ablagen\D01700-Projekte\D01700-PASS_LAMB\Analysis\dta"
		global res	 	"N:\Ablagen\D01700-Projekte\D01700-PASS_LAMB\Analysis\res"
		global orig 	"N:\Ablagen\D01700-Projekte\D01700-PASS_LAMB\Analysis\res"

		
******************************		
** Load data

	use "${dta}/lamb_w14_suf_fin.dta" //Generated in Syntax file 1


*** Only sample with lamb

	foreach i of numlist 1(1)6 {
	keep if lamb_f`i'!=.
	}


*** Define controls in the analysis
	
	global outcomes "lifesat healthsat sub_health good_health sub_psy_health good_psy_health"
	global control "c.palter##c.palter i.zpsex  c.educyrs i.partner i.kindu15 i.capi_intmod"

*** keep only final sample
	
	reg lamb_f1 i.working_stat $control  $outcomes
	keep if e(sample)
	tabstat lamb_f1 lamb_f2 lamb_f3 lamb_f4 lamb_f5 lamb_f6, by(working_stat)


** Correlation matrix
	
	estpost correlate lamb_f1 lamb_f2 lamb_f3 lamb_f4 lamb_f5 lamb_f6, matrix 
	esttab ., not unstack compress noobs lab
	esttab . using "${res}/table_1.rtf", not unstack compress noobs lab replace

**** Sample descriptive

	gen frau=(zpsex==2)
	label var palter "Age (years)"
	label var frau "Female (0/1)"
	label var educyrs "Years of education"
	label var partner "Partner in Household (0/1)"
	label var kindu15 "Child under 15 in household (0/1)"


	tab working_stat, gen(working_stat_)
	
	foreach y of numlist 1(1)5 {
		local worklab: label working_stat `y'	
		label var working_stat_`y' "Employment status: `worklab' (0/1)"
	}


	local xvar "lamb_f1 lamb_f2 lamb_f3 lamb_f4 lamb_f5 lamb_f6  healthsat sub_health good_health sub_psy_health good_psy_health  palter frau educyrs partner kindu15 capi_intmod working_stat_1 working_stat_2 working_stat_3 working_stat_4 working_stat_5 unemp gross_monthly_pay wage_hr hours_actual unemp_dur"
	estpost summarize `xvar'  , detail
	eststo pass_all


	esttab pass_all  using "${res}/table_2.rtf", replace cells("p50(fmt(%9.0f) label(Median) pattern(1 1 1 1) ) mean(fmt(%9.2f) pattern(1 1 1 1)) sd(fmt(%9.2f) pattern(1 1 1 1)) min(fmt(%9.2f) pattern(1 1 1 1)) max(fmt(%9.2f) pattern(1 1 1 1)) ") label  
 
***correlation matrix with everything else

	estpost correlate lamb_f1 lamb_f2 lamb_f3 lamb_f4 lamb_f5 lamb_f6  healthsat sub_health good_health sub_psy_health good_psy_health palter frau educyrs partner kindu15  wage_hr hours_actual unemp_dur , matrix 
	esttab ., not unstack compress noobs lab
	esttab . using "${res}/table_a2.rtf", not unstack compress noobs lab replace


*** Nice table 

	estpost tabstat $lamb , by(working_stat) ///
	 statistics(mean sd) listwise col(statistics) 
	esttab ., main(mean %9.3f) aux(sd) unstack nostar lab 
	esttab . using "${res}\LAMB_employment.rtf", main(mean  %9.3f) aux(sd) unstack nostar lab replace 


*** Regressions w/o constant - just means
*** Regression to see group differences

	foreach y of varlist $lamb  {
		reg `y' ibn.working_stat , r nocons
		eststo `y'_result
	}
	esttab *_result, lab b(%9.3f) se(%9.3f) note("Means with SEs only. Inactive is defined as non-working but not registered unemployed.") keep(*working_sta* )
	esttab using "${res}\LAMB_regressions_wocons.rtf", lab b(%9.3f) se(%9.3f)  keep(*working_sta*) replace


*** Regression to see group differences - net of controls -predicted values

	foreach y of varlist $lamb  {
		reg `y' ibn.working_stat $control , r nocons
		margin working_stat, post
		eststo `y'_result
	}
	esttab *_result, lab b(%9.3f) se(%9.3f) note("Means with SEs only. Inactive is defined as non-working but not registered unemployed.") keep(*working_sta* )
	esttab using "${res}\LAMB_regressions_wocons_controls.rtf", lab b(%9.3f) se(%9.3f) note("Conditional on: age, age squared, gender.") keep(*working_sta*) replace


*** Regression to see group differences realtive to unemployed - Table A6 and Figure 1

	foreach y of varlist $lamb  {
	global lamb_f1lab "-0.6(0.2)0.5"
	global lamb_f2lab "-0.6(0.2)0.5"
	global lamb_f3lab "-0.6(0.2)0.5"
	global lamb_f4lab "-0.6(0.2)0.5"
	global lamb_f5lab "-0.6(0.2)0.5"
	global lamb_f6lab "-0.6(0.2)0.6"

		local label: variable label `y'
		reg `y' i.working_stat $control, r
		eststo `y'_result
		*as plots
		margins working_stat
		marginsplot, graphr(color(white)) title("`label'") ylab($`y'lab, angle(45) grid gstyle(dot) ) xlab(, angle(45) grid gstyle(dot) ) yline(0, lc(black))  recast(scatter) 
		graph save "${res}\margins_status_`y'.gph", replace
	}
	esttab *_result, lab b(%9.3f) se(%9.3f) note("Conditional on: age, age squared, education, gender. Inactive is defined as non-working but not registered unemployed.") keep(*working_sta*)
	esttab using "${res}\table_a6.rtf", lab b(%9.3f) se(%9.3f) note("Conditional on: age, age squared, gender, education, partner in HH, child (under 15) in HH.") keep(*working_sta*) replace


	graph combine "${res}\margins_status_lamb_f1.gph" "${res}\margins_status_lamb_f2.gph" "${res}\margins_status_lamb_f3.gph" ///
	"${res}\margins_status_lamb_f4.gph" "${res}\margins_status_lamb_f5.gph" "${res}\margins_status_lamb_f6.gph", graphr(color(white)) xsize(3.5) ysize(2)
	graph export  "${res}\figure_1.pdf", replace
	graph export  "${res}\figure_1.wmf", replace
	graph export  "${res}\figure_1.png", replace as(png) width(6000)


*** With weights - Figure A1

	foreach y of varlist $lamb  {
	global lamb_f1lab "-0.6(0.2)0.5"
	global lamb_f2lab "-0.6(0.2)0.5"
	global lamb_f3lab "-0.6(0.2)0.5"
	global lamb_f4lab "-0.6(0.2)0.5"
	global lamb_f5lab "-0.6(0.2)0.5"
	global lamb_f6lab "-0.6(0.2)0.6"
		local label: variable label `y'
		reg `y' i.working_stat $control [aweight=wqp], r
		eststo `y'_result
		*as plots
		margins working_stat
		marginsplot, graphr(color(white)) title("`label'") ylab($`y'lab, angle(45) grid gstyle(dot)  ) xlab(, angle(45) grid gstyle(dot) ) yline(0, lc(black)  )  recast(scatter)
		graph save "${res}\margins_status_`y'.gph", replace
	}
	esttab *_result, lab b(%9.3f) se(%9.3f) note("Conditional on: age, age squared, education, gender. Inactive is defined as non-working but not registered unemployed.") keep(*working_sta*)
	esttab using "${res}\LAMB_regressions_weight.rtf", lab b(%9.3f) se(%9.3f) note("Conditional on: age, age squared, gender, education, partner in HH, child (under 15) in HH.") keep(*working_sta*) replace


	graph combine "${res}\margins_status_lamb_f1.gph" "${res}\margins_status_lamb_f2.gph" "${res}\margins_status_lamb_f3.gph" ///
	"${res}\margins_status_lamb_f4.gph" "${res}\margins_status_lamb_f5.gph" "${res}\margins_status_lamb_f6.gph", graphr(color(white)) xsize(3.5) ysize(2)
	graph export  "${res}\figure_A1.pdf", replace
	graph export  "${res}\figure_A1.wmf", replace
	graph export  "${res}\figure_A1.png", replace as(png) width(6000)


****************** pre/post corona - Figure A2

	cap drop post_corona
	gen post_corona=0
	replace post_corona=1 if pintmon>=4 | (pintmon==3 & pinttag>=15)
	label def post_corona 0 "Pre-COVID-19" 1 "COVID-19", replace
	label val post_corona post_corona
	label var post_corona "Survey type"
		
	*** Regression to see group differences realtive to unemployed

	foreach y of varlist $lamb  {
		
	global lamb_f1lab "-0.6(0.2)0.4"
	global lamb_f2lab "-0.6(0.2)0.4"
	global lamb_f3lab "-0.6(0.2)0.4"
	global lamb_f4lab "-0.6(0.2)0.4"
	global lamb_f5lab "-0.6(0.2)0.4"
	global lamb_f6lab "-0.6(0.2)0.8"
		local label: variable label `y'
		reg `y' i.working_stat##i.post_corona c.palter##c.palter  c.educyrs i.partner i.kindu15, r
		eststo `y'_result
		
		* as plots
		
			margins working_stat, by(post_corona)
			marginsplot, graphr(color(white)) title("`label'") ylab($`y'lab, angle(45)  grid gstyle(dot) ) xlab(, angle(45)  grid gstyle(dot) ) yline(0, lc(black))  recast(scatter) legend( region(col(white)) rows(1))  plot2opts(msymbol(diamond) )
			graph save "${res}\margins_status_`y'_corona.gph", replace
	}
	
	esttab *_result, lab b(%9.3f) se(%9.3f) note("Conditional on: age, age squared, education, gender. Inactive is defined as non-working but not registered unemployed.") keep(*working_sta*)
	esttab using "${res}\LAMB_regressions_corona.rtf", lab b(%9.3f) se(%9.3f) note("Conditional on: age, age squared, gender, education, partner in HH, child (under 15) in HH.") keep(*working_sta*) replace

	grc1leg "${res}\margins_status_lamb_f1_corona.gph" "${res}\margins_status_lamb_f2_corona.gph" "${res}\margins_status_lamb_f3_corona.gph" ///
	"${res}\margins_status_lamb_f4_corona.gph" "${res}\margins_status_lamb_f5_corona.gph" "${res}\margins_status_lamb_f6_corona.gph", graphr(color(white)) xsize(3.5) ysize(2) legendfrom("${res}\margins_status_lamb_f6_corona.gph")
	
	graph export  "${res}\figure_A2.pdf", replace
	graph export  "${res}\figure_A2.wmf", replace
	graph export  "${res}\figure_A2.png", replace as(png) width(6000)


*** Splines - within employment - Figure 2+3; Table A7

	est clear
	foreach y of varlist $lamb  {
	global lamb_f1labh "-0.2(0.2)0.6"
	global lamb_f2labh "-0.2(0.2)0.6"
	global lamb_f3labh "-0.2(0.2)0.6"
	global lamb_f4labh "-0.2(0.2)0.6"
	global lamb_f5labh "-0.2(0.2)0.6"
	global lamb_f6labh "-0.6(0.2)0"
	global lamb_f1labw "-0.3(0.15)0.5"
	global lamb_f2labw "-0.3(0.15)0.5"
	global lamb_f3labw "-0.3(0.15)0.5"
	global lamb_f4labw "-0.3(0.15)0.5"
	global lamb_f5labw "-0.3(0.15)0.5"
	global lamb_f6labw "-1(0.2)0"
		
		local label: variable label `y'
		reg `y'   $control i.hours_splines i.wage_hr_splines  i.isco alg2 if ft==0 | ft==1, r
		eststo `y'_reg
		
		margins hours_splines
		marginsplot, graphr(color(white)) title("`label'")  xlab(, angle(45) grid gstyle(dot) ) 	 yline(0, lc(black))		recastci(rarea) ciopts(color(%30)  lwidth(none))  ylab($`y'labh, angle(45) grid gstyle(dot) ) 
		graph save "${res}\margins_wage_hr_splines_hours_`y'.gph", replace
		margins wage_hr_splines
		marginsplot, graphr(color(white)) title("`label'")  xlab(, angle(45) grid gstyle(dot) ) 	yline(0, lc(black))	 		recastci(rarea) ciopts(color(%30)  lwidth(none))  ylab($`y'labw, angle(45) grid gstyle(dot) ) 
		graph save "${res}\margins_wage_hr_splines_`y'.gph", replace
		
		margins hours_splines
		marginsplot, graphr(color(white)) title("`label'")  xlab(, angle(45) grid gstyle(dot) ) 	 	recastci(rarea) ciopts(color(%30)  lwidth(none))  ylab($`y'labh, angle(45) grid gstyle(dot) ) 
		graph save "${res}\margins_wage_hr_splines_hours_`y'_nol.gph", replace
		margins wage_hr_splines
		marginsplot, graphr(color(white)) title("`label'")  xlab(, angle(45) grid gstyle(dot) ) 	 		recastci(rarea) ciopts(color(%30)  lwidth(none))  ylab($`y'labw, angle(45) grid gstyle(dot) ) 
		graph save "${res}\margins_wage_hr_splines_`y'_nol.gph", replace
		
		
	}
	
	*** As tab

		esttab *_reg, lab b(%9.3f) se(%9.3f) note("Conditional on: age, age squared, gender, education. Regular employees only.") keep(*age_hr_splines *ours_spline*) 
		esttab using "${res}\table_a7.rtf", lab b(%9.3f) se(%9.3f) note("Conditional on: age, age squared, gender, education, partner in HH, child (under 15) in HH. Regular employees only.") keep(*age_hr_splines *ours_spline*) replace

	graph combine "${res}\margins_wage_hr_splines_hours_lamb_f1.gph" "${res}\margins_wage_hr_splines_hours_lamb_f2.gph" "${res}\margins_wage_hr_splines_hours_lamb_f3.gph" ///
	"${res}\margins_wage_hr_splines_hours_lamb_f4.gph" "${res}\margins_wage_hr_splines_hours_lamb_f5.gph" "${res}\margins_wage_hr_splines_hours_lamb_f6.gph", graphr(color(white)) xsize(3.5) ysize(2)
	
	graph export  "${res}\figure_2.pdf", replace
	graph export  "${res}\figure_2.wmf", replace
	graph export  "${res}\figure_2.png", replace as(png) width(6000)
	graph save	  "${res}\figure_2.gph", replace 

	graph combine "${res}\margins_wage_hr_splines_lamb_f1.gph" "${res}\margins_wage_hr_splines_lamb_f2.gph" "${res}\margins_wage_hr_splines_lamb_f3.gph" ///
	"${res}\margins_wage_hr_splines_lamb_f4.gph" "${res}\margins_wage_hr_splines_lamb_f5.gph" "${res}\margins_wage_hr_splines_lamb_f6.gph", graphr(color(white)) xsize(3.5) ysize(2)

	graph export  	"${res}\figure_3.pdf", replace
	graph export  	"${res}\figure_3.wmf", replace
	graph export  	"${res}\figure_3.png", replace as(png) width(6000)
	graph save 	 	"${res}\figure_3.gph", replace 


*** Regression for unemployed respondents - Figure 4 and Table A8
	
	est clear
	foreach y of varlist $lamb  {
	global lamb_f1lab "-0.6(0.2)0.2"
	global lamb_f2lab "-0.6(0.2)0.2"
	global lamb_f3lab "-0.6(0.2)0.2"
	global lamb_f4lab "-0.6(0.2)0.2"
	global lamb_f5lab "-0.6(0.2)0.2"
	global lamb_f6lab "0(0.2)1"
		local label: variable label `y'
		reg `y'  $control  i.unemp_splines if working_stat<=2, r
		eststo `y'_reg
		margins unemp_splines
		marginsplot, graphr(color(white)) title("`label'")  xlab(, angle(45) grid gstyle(dot) ) yline(0, lc(black)) recastci(rarea) ciopts(color(%30)  lwidth(none))  ylab($`y'lab, angle(45) grid gstyle(dot) ) 
		graph save "${res}\margins_unemp_`y'.gph", replace
	}

	esttab *_reg, lab b(%9.3f) se(%9.3f) note("Conditional on: age, age squared, gender, education. Regular employees only.") keep(*nemp_spli*) 
	esttab using "${res}\table_a8.rtf", lab b(%9.3f) se(%9.3f) note("Conditional on: age, age squared, gender, education, partner in HH, child (under 15) in HH. Regular employees only.") keep(*nemp_spli*)  replace

	graph combine "${res}\margins_unemp_lamb_f1.gph" "${res}\margins_unemp_lamb_f2.gph" "${res}\margins_unemp_lamb_f3.gph" ///
	"${res}\margins_unemp_lamb_f4.gph" "${res}\margins_unemp_lamb_f5.gph" "${res}\margins_unemp_lamb_f6.gph", graphr(color(white)) xsize(3.5) ysize(2)
	
	graph export  "${res}\figure_4.pdf", replace
	graph export  "${res}\figure_4.wmf", replace
	graph export  "${res}\figure_4.png", replace as(png) width(6000)
	graph save    "${res}\figure_4.gph", replace
	 
	 


*** Within unemployed - difference between ALGI and ALGII - Table A5

	gen alg_which=.
	replace alg_which=1 if working_stat==1 & alg2==0
	replace alg_which=2 if working_stat==1 & alg2==1
	label def alg_which 1 "UB 1" 2 "UB 2"
	label val alg_which alg_which

	tabstat $lamb if  working_stat==1, by(alg_which)

	*** Nice table
		
		estpost tabstat $lamb, by(alg_which) ///
		 statistics(mean sd) listwise col(statistics) 
		esttab ., main(mean) aux(sd) unstack nostar lab
		esttab . using "${res}\table_a5.rtf", main(mean) aux(sd) unstack nostar lab replace


*** Loop over outcomes in Regressions - Generate Table A9

	est clear
	global outcomes "healthsat sub_health good_health sub_psy_health good_psy_health"
	cap erase "${res}\table_a9.rtf"
	foreach y of varlist $outcomes {
	local label: variable label `y'
	disp "---------------------------------------------"
	disp "---------------------------------------------"
	disp "`label'"
	display

	*** Mean

		sum `y' if working_stat==5
		scalar mean=round(r(mean),.001)

		*** Regressions
		* without LAMB

		quietly reg `y' ib5.working_stat $control , r
		est sto `y'_reg
		estadd scalar mean
		estadd scalar obs=e(N)
		estadd scalar rsq=e(r2)
		scalar coef=_b[1.working_stat]

	*** Mediation

		bootstrap,  reps(10): sureg (`y' ib5.working_stat $control $lamb) (lamb_f1 ib5.working_stat $control) ///
		  (lamb_f2 ib5.working_stat $control)  (lamb_f3 ib5.working_stat $control)  (lamb_f4 ib5.working_stat $control) ///
		  (lamb_f5 ib5.working_stat $control)  (lamb_f6 ib5.working_stat $control)
		* Indirect via lamb
		* foreach factor

		foreach f of numlist 1(1)6 {
			nlcom [lamb_f`f']_b[1.working_stat]*[`y']_b[lamb_f`f']
			matrix b=r(b)
			scalar fac`f'=b[1,1]
		}


	* with LAMB

		quietly reg `y' ib5.working_stat  $lamb $control, r
		est sto `y'_reg_lamb
		estadd scalar mean
		estadd scalar obs=e(N)
		estadd scalar rsq=e(r2)

	** total indirect effect

		scalar  sum= fac1+fac2+fac3+fac4+fac5+fac6
		estadd scalar sum= fac1+fac2+fac3+fac4+fac5+fac6
		estadd scalar share= 100*(sum/coef)
		disp sum

	*** Output results

	esttab `y'_reg `y'_reg_lamb, keep(1.working_stat $lamb) b(%9.3f) se(%9.3f) lab stats(mean obs rsq sum share, fmt(%9.3f a3 %9.3f %9.3f %9.3f) labels("Mean Full-time employed" "Observations" "R²" "Indirect effect" "Share through LaMB (%)")) 

	*** Coefplot
	
		coefplot (`y'_reg, label("w/o LaMB")) (`y'_reg_lamb, label("w/ LaMB")), keep(*orking_stat $lamb) graphr(color(white)) title("`label'") xline(0) base
		graph export "${res}\coefplot_`y'.pdf", replace
		graph export "${res}\coefplot_`y'.wmf", replace

	** Write all results into one RTF in one TABLE
	
		esttab * using "${res}\table_a9.rtf", ///
		lab b(%9.3f) se(%9.3f) note("Conditional on: age, age squared, gender, education, partner in HH, child (under 15) in HH.") keep(*working_sta* $lamb) replace nogaps ///
		stats(mean obs rsq sum share, fmt(%9.3f a3 %9.3f %9.3f %9.3f) labels("Mean Full-time employed" "Observations" "R²" "Indirect effect" "Share through LaMB (%)")) 

	}


**** Graphs for health outcomes - Figure 5

	#delimit ;
		coefplot 
			(healthsat_reg, label("without LaMB")) 
			(healthsat_reg_lamb, msymbol(diamond) label("with LaMB"))
				, bylabel("Health satisfaction{superscript:*}") ||
				
			(sub_health_reg, label("without LaMB")) 
			(sub_health_reg_lamb, msymbol(diamond) label("with LaMB"))
				, bylabel("General health{superscript:{c +}}") ||
			
			(sub_psy_health_reg, label("without LaMB")) 
			(sub_psy_health_reg_lamb, msymbol(diamond) label("with LaMB"))
				, bylabel("Mental health{superscript:x}") ||
				
			, keep(*orking_stat $lamb) 
			graphr(color(white))  subtitle(, bcolor(white) )
			xline(0) nobase 
			xlabel(,grid gstyle(dot))
			grid(between gstyle(dot))
			byopts(  graphr(color(white)) 
				xrescale
				rows(1) legend(position(6) ring(0))
				note(
					`"{superscript:*} Ranging from 0 "Very disssatisfied" to 10 "Very satisfied""'
					`"{superscript:{c +}} Ranging from 0 "Bad" to 5 "Very good""'
					`"{superscript:x} Ranging from 0 "Extremly affected by mental health problems" to 5 "Not at all affected by mental health problems""'
					)
			)
			legend(rows(1) region(col(white)) )	
			headings(lamb_f1 = "Ref. Full time" , nogap nobreak)
			group(
				?.working_stat = "Employment status         "
				lamb_f? = "LaMB factors  ", nogap
				)
			coeflabels(
				lamb_f1 = "Collective purpose"
				lamb_f2 = "Social contact"
				lamb_f3 = "Status" 
				lamb_f4 = "Activity"
				lamb_f5 = "Time structure"
				lamb_f6 = "Financial Strain"
			)

			;
	#delimit cr		

	graph export "${res}\figure_5.pdf", replace
	graph export "${res}\figure_5.wmf", replace
	graph export "${res}\figure_5.png", replace as(png) width(6000)


**** Graphs for binary health outcomes - Figure A3

	#delimit ;
		coefplot 
			(healthsat_reg, label("without LaMB")) 
			(healthsat_reg_lamb, msymbol(diamond) label("with LaMB"))
				, bylabel("Health satisfaction{superscript:*}") ||
				
			(good_health_reg, label("without LaMB")) 
			(good_health_reg_lamb, msymbol(diamond) label("with LaMB"))
				, bylabel("Good general health{superscript:{c +}}") ||
			
			(good_psy_health_reg, label("without LaMB")) 
			(good_psy_health_reg_lamb, msymbol(diamond) label("with LaMB"))
				, bylabel("Good mental health{superscript:x}") ||
				
			, keep(*orking_stat $lamb) 
			graphr(color(white))  subtitle(, bcolor(white) )
			xlabel(,grid gstyle(dot))
			grid(between gstyle(dot))
			xline(0) nobase 
			byopts(  graphr(color(white)) 
				xrescale
				rows(1) legend(position(6) ring(0))
				note(
					`"{superscript:*} Ranging from 0 "Very disssatisfied" to 10 "Very satisfied""'
					`"{superscript:{c +}} Discrete 0 "Bad" / "Not so good" / "Satisfactory" or 1 "Good" / "Very good""'
					`"{superscript:x} Discrete 0 "Extremly" / "Quit a bit" / "Moderately" or 1 "A little bit" / "Not at all""'
					)
			)
			legend(rows(1) region(col(white)) )	
			headings(lamb_f1 = "Ref. Full time" , nogap nobreak)
			group(
				?.working_stat = "Employment status         "
				lamb_f? = "LaMB factors  ", nogap
				)
			coeflabels(
				lamb_f1 = "Collective purpose"
				lamb_f2 = "Social contact"
				lamb_f3 = "Status" 
				lamb_f4 = "Activity"
				lamb_f5 = "Time structure"
				lamb_f6 = "Financial Strain"
			)

			;
	#delimit cr		

	graph export "${res}\figure_A3.pdf", replace
	graph export "${res}\figure_A3.wmf", replace
	graph export "${res}\figure_A3.png", replace as(png) width(6000)
	est clear


*** Without controls - Figure A4

**** Loop over outcomes in Regressions
		
		est clear
		global outcomes " healthsat sub_health good_health sub_psy_health good_psy_health"
		
		foreach y of varlist $outcomes {
		
			local label: variable label `y'
			disp "---------------------------------------------"
			disp "---------------------------------------------"
			disp "`label'"
			display

			*** Mean 
			
				sum `y' if working_stat==5
				scalar mean=round(r(mean),.001)

			*** Regressions
			
			* without LAMB
			
				quietly reg `y' ib5.working_stat , r
				est sto `y'_reg
				estadd scalar mean
				estadd scalar obs=e(N)
				estadd scalar rsq=e(r2)

			* with LAMB
			
				quietly reg `y' ib5.working_stat  $lamb , r
				est sto `y'_reg_lamb
				estadd scalar mean
				estadd scalar obs=e(N)
				estadd scalar rsq=e(r2)

			*** Output results
			
				esttab `y'_reg `y'_reg_lamb, keep(1.working_stat $lamb) b(%9.3f) se(%9.3f) lab stats(mean obs rsq , fmt(%9.3f a3 %9.3f) labels("Mean Full-time employed" "Observations" "R²")) 


			** Write all results into one RTF in one TABLE
			
				esttab * using "${res}\all_onetab_reg_nocons.rtf", ///
				lab b(%9.3f) se(%9.3f) note("Conditional on: age, age squared, gender, education, partner in HH, child (under 15) in HH.") keep(*working_sta* $lamb) replace nogaps ///
				stats(mean obs rsq , fmt(%9.3f a3 %9.3f) labels("Mean Full-time employed" "Observations" "R2")) 
			}


	#delimit ;
		coefplot 
			(healthsat_reg, label("without LaMB")) 
			(healthsat_reg_lamb, msymbol(diamond) label("with LaMB"))
				, bylabel("Health satisfaction{superscript:*}") ||
				
			(good_health_reg, label("without LaMB")) 
			(good_health_reg_lamb, msymbol(diamond) label("with LaMB"))
				, bylabel("Good general health{superscript:{c +}}") ||
			
			(good_psy_health_reg, label("without LaMB")) 
			(good_psy_health_reg_lamb, msymbol(diamond) label("with LaMB"))
				, bylabel("Good mental health{superscript:x}") ||
				
			, keep(*orking_stat $lamb) 
			graphr(color(white))  subtitle(, bcolor(white) )
			xlabel(,grid gstyle(dot))
			grid(between gstyle(dot))
			xline(0) nobase 
			byopts(  graphr(color(white)) 
				xrescale
				rows(1) legend(position(6) ring(0))
				note(
					`"{superscript:*} Ranging from 0 "Very disssatisfied" to 10 "Very satisfied""'
					`"{superscript:{c +}} Discrete 0 "Bad" / "Not so good" / "Satisfactory" or 1 "Good" / "Very good""'
					`"{superscript:x} Discrete 0 "Extremly" / "Quit a bit" / "Moderately" or 1 "A little bit" / "Not at all""'
					)
			)
			legend(rows(1) region(col(white)) )	
			headings(lamb_f1 = "Ref. Full time" , nogap nobreak)
			group(
				?.working_stat = "Employment status         "
				lamb_f? = "LaMB factors  ", nogap
				)
			coeflabels(
				lamb_f1 = "Collective purpose"
				lamb_f2 = "Social contact"
				lamb_f3 = "Status" 
				lamb_f4 = "Activity"
				lamb_f5 = "Time structure"
				lamb_f6 = "Financial Strain"
			)

			;
	#delimit cr		

	graph export "${res}\figure_a4.pdf", replace
	graph export "${res}\figure_a4.wmf", replace
	graph export "${res}\figure_a4.png", replace as(png) width(6000)


est clear


**** Ordered probit - for Brant test

	est clear
	global outcomes_ord "  sub_health sub_psy_health"
	foreach y of varlist $outcomes_ord {
	local label: variable label `y'
	disp "---------------------------------------------"
	disp "---------------------------------------------"
	disp "`label'"
	display

	*** w/o LAMB
	
	quietly ologit `y' ib5.working_stat $control , r
	oparallel, brant

	*** w/ LAMB
	
	quietly ologit `y' ib5.working_stat $control $lamb , r
	oparallel, brant
	}


**** Logit/Probit for binary outcomes - Table A10

	est clear
	global outcomes_bin "  good_health good_psy_health"
	foreach y of varlist $outcomes_bin {
	local label: variable label `y'
	disp "---------------------------------------------"
	disp "---------------------------------------------"
	disp "`label'"
	display

	
	*** Regressions
	
	* without LAMB
	
		quietly logit `y' ib5.working_stat $control , r
		margins, dydx(*) post
		est sto log_`y', title("Logit")
		estadd scalar obs=e(N)

	* with LAMB
		
		quietly logit `y' ib5.working_stat  $lamb $control, r
		margins,  dydx(*) post
		est sto log_`y'lamb, title("Logit")
		estadd scalar obs=e(N)

	* without LAMB
		
		quietly probit `y' ib5.working_stat $control , r
		margins, dydx(*)  post
		est sto prob_`y', title("Probit")
		estadd scalar obs=e(N)
	
	* with LAMB
	
		quietly probit `y' ib5.working_stat  $lamb $control, r
		margins,  dydx(*) post
		est sto prob_`y'lamb, title("Probit")
		estadd scalar obs=e(N)


	** Write all results into one RTF in one TABLE
	
		esttab * using "${res}\table_a10.rtf", ///
		lab b(%9.3f) se(%9.3f) note("Conditional on: age, age squared, gender, education, partner in HH, child (under 15) in HH.") keep(*working_sta* $lamb) replace nogaps ///
		stats( obs  , fmt(a3) labels( "Observations")) mti
		}
